# Supplementary material for: VEGF Inhibitors Improve Survival Outcomes in Patients with Liver Metastases across Cancer Types—A Meta-Analysis
Source: Cancers (Basel). 2023 Oct 16;15(20):5012. doi: 10.3390/cancers15205012 (PMC10605052; doi:10.3390/cancers15205012)
Supplement: Supplementary file 1 [file cancers-15-05012-s001.zip]

Archive with 1 entries (1 files):
- cancers-2615458-supplementary.pdf
